# Supplementary material for: Transcriptome and Metabolome Studies on Pre-Harvest Nitrogen Impact on Fruit Yield and Quality of Peach (Prunus persica L.)
Source: Metabolites. 2022 Sep 26;12(10):905. doi: 10.3390/metabo12100905 (PMC9608177; doi:10.3390/metabo12100905)
Supplement: Supplementary file 1 [file metabolites-12-00905-s001.zip]

Archive with 1 entries (1 files):
- metabolites-1921835-supplementary.pdf
